# Supplementary material for: Do Endangered Glacial Relicts Have a Chance for Effective Conservation in the Age of Global Warming? A Case Study: Salix lapponum in Eastern Poland
Source: Biology (Basel). 2024 Dec 28;14(1):19. doi: 10.3390/biology14010019 (PMC11763092; doi:10.3390/biology14010019)
Supplement: Supplementary file 1 [file biology-14-00019-s001.zip]

Archive with 1 entries (1 files):
- biology-3363996-supplementary.pdf
